# Supplementary material for: expHRD: an individualized, transcriptome-based prediction model for homologous recombination deficiency assessment in cancer
Source: BMC Bioinformatics. 2024 Jul 12;25:236. doi: 10.1186/s12859-024-05854-y (PMC11241885; doi:10.1186/s12859-024-05854-y)
Supplement: Supplementary file 2 — Additional file 2. [file 12859_2024_5854_MOESM2_ESM.xlsx]

## Sheet: Table S1
Table S1. Software used and parameter setting for analysis
Method		Parameter setting		Software		Reference
RidgeCV		cv = 5 (# of cross validation), alpha (α) = 100 (Regularization strength, best parameter), gcv_mode = 'auto' ('svd' used because n_samples > n_features)		Scikit-learn python-package		https://scikit-learn.org/stable/modules/generated/sklearn.linear_model.RidgeCV.html
LassoCV		cv = 5 (# of cross validation), max_iter = 5.0E+4 (The maximum number of iterations),		Scikit-learn python-package		https://scikit-learn.org/stable/modules/generated/sklearn.linear_model.LassoCV.html
ElasticNetCV		cv = 5 (# of cross validation), l1_ratio =0.1 (Penalty combination of L1 and L2, L1_petnaly =0.1, L2_penalty =0.9, best parameter), max_iter = 5.0E+6 (The maximum number of iterations),		Scikit-learn python-package		https://scikit-learn.org/stable/modules/generated/sklearn.linear_model.ElasticNetCV.html
Support Vector Machine (rbf)		kernel = Radial Basis Function ('rbf'), C = 10 (Regularization parameter), cache_size = 6000 (Specify the size of the kernel cache in MB), gamma = 'scale' (kernel coefficient, default)		Scikit-learn python-package		https://scikit-learn.org/stable/modules/generated/sklearn.svm.SVR.html#sklearn.svm.SVR
Support Vector Machine (linear)		kernel = linear, C = 0.01 (Regularization parameter), cache_size = 6000 (Specify the size of the kernel cache in MB), gamma = 'scale' (kernel coefficient, default)		Scikit-learn python-package		https://scikit-learn.org/stable/modules/generated/sklearn.svm.SVR.html#sklearn.svm.SVR
Gradient Boosting Regressor		learning_rate = 0.01 (Learning rate shrinks the contribution of each tree), n_estimators = 3000 (The number of boosting stages to perform),		Scikit-learn python-package		https://scikit-learn.org/stable/modules/generated/sklearn.ensemble.GradientBoostingRegressor.html
Multilayer Perceptron		# of Layer = 2, # of BatchNormlization = 2 (follow after each layer) 1st layer {units = 64 (dimensionality of the output space), activation = 'relu', kernel_initializer = 'he_uniform', kernel_constraint = maximum norm(1)}, 2nd layer {same with 1st layer (not included, kernel_initializer),} output layer {units =1, kernel_initializer = 'he_uniform'}, Learning_rate = 0.0001, epochs = 120		TensorFlow python module		https://www.tensorflow.org/api_docs/python/tf/keras/Model

## Sheet: Table S2
Table S2. Performance matrics of various machine learning methods
	Sensitivity	Specificity	Accuracy	Precision	F-score	AUC-ROC	AUC-PR	MCC
RIDGE	0.8462	0.6316	0.7759	0.825	0.8354	0.7389	0.8015	0.4846
LASSO	0.9231	0.4737	0.7759	0.7826	0.8471	0.6984	0.7741	0.4597
ELASTICNET	0.9231	0.5263	0.7931	0.8	0.8571	0.7247	0.7902	0.5058
SVM	0.9231	0.5263	0.7931	0.8	0.8571	0.7247	0.7902	0.5058
SVM_LINEAR	0.8718	0.4737	0.7414	0.7727	0.8193	0.6727	0.7599	0.3789
GBM	0.9231	0.5789	0.8103	0.8182	0.8675	0.751	0.807	0.5506
MLP	0.8974	0.6842	0.8276	0.8537	0.875	0.7908	0.8351	0.5997

## Sheet: Table S3
Table S5. Enrichr: HRD positive gene set (n=173)
Term	Overlap	P-value	Adjusted P-value	Old P-value	Old Adjusted P-value	Odds Ratio	Combined Score	Genes
5S Class rRNA Transcription By RNA Polymerase III (GO:0042791)	2/5	0.000731277	0.42428	0	0	77.2865	558.064	GTF3C2;GTF3C3
tRNA Transcription By RNA Polymerase III (GO:0042797)	2/7	0.00151827	0.42428	0	0	46.3673	300.932	GTF3C2;GTF3C3
tRNA Transcription (GO:0009304)	2/8	0.00201286	0.42428	0	0	38.6374	239.869	GTF3C2;GTF3C3
Manganese Ion Transport (GO:0006828)	2/8	0.00201286	0.42428	0	0	38.6374	239.869	SLC41A2;TMEM165
Regulation Of Protein Exit From Endoplasmic Reticulum (GO:0070861)	2/11	0.00388694	0.42428	0	0	25.7544	142.94	GCC2;TM9SF4
Cytosolic Transport (GO:0016482)	5/127	0.00497512	0.42428	0	0	4.80704	25.4932	MON2;RHOBTB3;GCC2;VPS35;SNX6
Pancreas Development (GO:0031016)	2/14	0.00632252	0.42428	0	0	19.3129	97.7933	SRP54;NKX6-1
Positive Regulation Of Protein Localization (GO:1903829)	4/85	0.006356	0.42428	0	0	5.76989	29.1861	TFRC;SYT11;EIF2AK3;TM9SF4
Positive Regulation Of Immunoglobulin Mediated Immune Response (GO:0002891)	2/15	0.00725398	0.42428	0	0	17.8264	87.8163	TFRC;TNFSF4
Intracellular Cholesterol Transport (GO:0032367)	2/16	0.00824343	0.42428	0	0	16.5522	79.4231	OSBPL2;LRP6
Retrograde Transport, Endosome To Golgi (GO:0042147)	4/94	0.00901801	0.42428	0	0	5.19053	24.4398	RHOBTB3;GCC2;VPS35;SNX6
rRNA Transcription (GO:0009303)	2/17	0.00928981	0.42428	0	0	15.448	72.2785	GTF3C2;GTF3C3
Mitochondrial Translation (GO:0032543)	4/98	0.0104031	0.42428	0	0	4.96865	22.6851	MRPS11;MRPS18A;MRPL47;MRPL46
Nucleotide Biosynthetic Process (GO:0009165)	2/19	0.0115492	0.42428	0	0	13.6292	60.8016	PPAT;ME1
Mitochondrial Gene Expression (GO:0140053)	4/103	0.012319	0.42428	0	0	4.71651	20.7367	MRPS11;MRPS18A;MRPL47;MRPL46
Cell-Cell Signaling By Wnt (GO:0198738)	2/23	0.016706	0.42428	0	0	11.0309	45.1384	VPS35;LRP6
Protein Targeting To ER (GO:0045047)	2/23	0.016706	0.42428	0	0	11.0309	45.1384	UBL4A;SRP54
Iron Ion Transport (GO:0006826)	2/24	0.0181223	0.42428	0	0	10.529	42.2276	TFRC;SLC41A2
Negative Regulation Of Cytokine Production (GO:0001818)	5/178	0.0194308	0.42428	0	0	3.38116	13.3248	NPLOC4;SYT11;TNFSF4;BANF1;GBP1
Proteasome-Mediated Ubiquitin-Dependent Protein Catabolic Process (GO:0043161)	7/319	0.0212615	0.42428	0	0	2.63757	10.1569	PSMA6;PSMD12;NPLOC4;RHOBTB3;FBXL18;NHLRC1;FBXO9
Cell Surface Receptor Signaling Pathway Involved In Cell-Cell Signaling (GO:1905114)	2/27	0.0226612	0.42428	0	0	9.26409	35.0841	VPS35;LRP6
Transcription By RNA Polymerase III (GO:0006383)	2/28	0.0242676	0.42428	0	0	8.90733	33.1229	GTF3C2;GTF3C3
Plasma Membrane Organization (GO:0007009)	3/72	0.0245494	0.42428	0	0	5.0532	18.7325	PLSCR2;SYT11;OSBPL2
Regulation Of DNA Repair (GO:0006282)	4/129	0.0258518	0.42428	0	0	3.73056	13.6366	ACTL6A;DEK;TAF4;ATR
Regulation Of Cell Cycle Process (GO:0010564)	4/130	0.0264983	0.42428	0	0	3.70076	13.4363	PRC1;ACTL6A;CDC25C;AURKA
Transcription Initiation At RNA Polymerase II Promoter (GO:0006367)	3/76	0.0282274	0.42428	0	0	4.77534	17.0359	MED8;E2F3;TAF4
Regulation Of Metaphase/Anaphase Transition Of Cell Cycle (GO:1902099)	2/32	0.0311369	0.42428	0	0	7.71813	26.777	HECW2;ACTL6A
Regulation Of Transcription By RNA Polymerase I (GO:0006356)	2/32	0.0311369	0.42428	0	0	7.71813	26.777	EIF2AK3;DEK
Transition Metal Ion Transport (GO:0000041)	2/32	0.0311369	0.42428	0	0	7.71813	26.777	TFRC;SLC41A2
Very Long-Chain Fatty Acid Metabolic Process (GO:0000038)	2/32	0.0311369	0.42428	0	0	7.71813	26.777	ELOVL1;ACOX1
Protein Localization To Organelle (GO:0033365)	4/137	0.031295	0.42428	0	0	3.50474	12.1415	TSPAN17;GCC2;VPS35;GBP1
Positive Regulation Of Immunoglobulin Production (GO:0002639)	2/34	0.0348254	0.42428	0	0	7.23501	24.2909	TFRC;TNFSF4
Positive Regulation Of Transcription By RNA Polymerase I (GO:0045943)	2/34	0.0348254	0.42428	0	0	7.23501	24.2909	EIF2AK3;DEK
Purine Nucleotide Metabolic Process (GO:0006163)	2/34	0.0348254	0.42428	0	0	7.23501	24.2909	PPAT;ME1
Regulation Of Cell Division (GO:0051302)	3/83	0.0353273	0.42428	0	0	4.35596	14.5624	SMYD5;PRC1;AURKA
Establishment Of Protein Localization To Organelle (GO:0072594)	3/85	0.0375094	0.42428	0	0	4.24928	13.9511	NUP107;TSPAN17;E2F3
Mitotic Spindle Organization (GO:0007052)	3/85	0.0375094	0.42428	0	0	4.24928	13.9511	KIF3B;PRC1;AURKA
Regulation Of Mitotic Cell Cycle Phase Transition (GO:1901990)	3/86	0.0386258	0.42428	0	0	4.19787	13.6592	HECW2;ACTL6A;AURKA
Ubiquitin-Dependent Protein Catabolic Process (GO:0006511)	7/367	0.0408231	0.42428	0	0	2.28027	7.29346	UBL4A;PSMA6;PSMD12;NPLOC4;RHOBTB3;NHLRC1;FBXO9
Regulation Of Double-Strand Break Repair (GO:2000779)	3/88	0.0409091	0.42428	0	0	4.09869	13.1011	ACTL6A;DEK;ATR
CD4-positive, Alpha-Beta T Cell Activation (GO:0035710)	1/5	0.0425122	0.42428	0	0	28.8125	90.9889	TNFSF4
Regulation Of Fat Cell Proliferation (GO:0070344)	1/5	0.0425122	0.42428	0	0	28.8125	90.9889	E2F3
L-ornithine Transmembrane Transport (GO:1903352)	1/5	0.0425122	0.42428	0	0	28.8125	90.9889	SLC7A2
PERK-mediated Unfolded Protein Response (GO:0036499)	1/5	0.0425122	0.42428	0	0	28.8125	90.9889	EIF2AK3
Negative Regulation Of Nervous System Process (GO:0031645)	1/5	0.0425122	0.42428	0	0	28.8125	90.9889	EIF2AK3
Regulation Of Immunoglobulin Mediated Immune Response (GO:0002889)	1/5	0.0425122	0.42428	0	0	28.8125	90.9889	TNFSF4
Ornithine Transport (GO:0015822)	1/5	0.0425122	0.42428	0	0	28.8125	90.9889	SLC7A2
Cellular Response To Cold (GO:0070417)	1/5	0.0425122	0.42428	0	0	28.8125	90.9889	EIF2AK3
Plus-End-Directed Organelle Transport Along Microtubule (GO:0072386)	1/5	0.0425122	0.42428	0	0	28.8125	90.9889	KIF3B
Regulation Of Type 2 Immune Response (GO:0002828)	1/5	0.0425122	0.42428	0	0	28.8125	90.9889	TNFSF4
Chondrocyte Development (GO:0002063)	1/5	0.0425122	0.42428	0	0	28.8125	90.9889	EIF2AK3
Positive Regulation Of T-helper 2 Cell Differentiation (GO:0045630)	1/5	0.0425122	0.42428	0	0	28.8125	90.9889	TNFSF4
tRNA Pseudouridine Synthesis (GO:0031119)	1/5	0.0425122	0.42428	0	0	28.8125	90.9889	PUS10
Female Gonad Development (GO:0008585)	1/5	0.0425122	0.42428	0	0	28.8125	90.9889	NUP107
Type B Pancreatic Cell Proliferation (GO:0044342)	1/5	0.0425122	0.42428	0	0	28.8125	90.9889	NKX6-1
Glycosyl Compound Biosynthetic Process (GO:1901659)	1/5	0.0425122	0.42428	0	0	28.8125	90.9889	TRMT12
Wybutosine Biosynthetic Process (GO:0031591)	1/5	0.0425122	0.42428	0	0	28.8125	90.9889	TRMT12
Wybutosine Metabolic Process (GO:0031590)	1/5	0.0425122	0.42428	0	0	28.8125	90.9889	TRMT12
Inflammatory Response To Wounding (GO:0090594)	1/5	0.0425122	0.42428	0	0	28.8125	90.9889	MAPK9
Proton-Transporting V-type ATPase Complex Assembly (GO:0070070)	1/5	0.0425122	0.42428	0	0	28.8125	90.9889	TM9SF4
Negative Regulation Of Amino Acid Transport (GO:0051956)	1/5	0.0425122	0.42428	0	0	28.8125	90.9889	SLC43A2
Proteasomal Protein Catabolic Process (GO:0010498)	5/220	0.0426453	0.42428	0	0	2.71484	8.56488	PSMA6;PSMD12;RHOBTB3;NHLRC1;FBXO9
G2/M Transition Of Mitotic Cell Cycle (GO:0000086)	2/38	0.0426766	0.42428	0	0	6.42982	20.2803	CDC25C;AURKA
Negative Regulation Of Type I Interferon Production (GO:0032480)	2/38	0.0426766	0.42428	0	0	6.42982	20.2803	NPLOC4;BANF1
Anterograde Axonal Transport (GO:0008089)	2/39	0.0447334	0.42428	0	0	6.25573	19.4368	KIF3B;TRIM46
Cell Cycle G2/M Phase Transition (GO:0044839)	2/40	0.0468263	0.42428	0	0	6.0908	18.6458	CDC25C;AURKA
Peptidyl-Serine Phosphorylation (GO:0018105)	4/158	0.0485709	0.42428	0	0	3.02359	9.14555	MAPK9;EIF2AK3;ATR;AURKA
Synaptic Vesicle Exocytosis (GO:0016079)	2/41	0.0489545	0.42428	0	0	5.93432	17.903	SYT11;SNAP29

## Sheet: Table S4
Table S6. Enrichr: HRD negative gene set (n=183)
Term	Overlap	P-value	Adjusted P-value	Old P-value	Old Adjusted P-value	Odds Ratio	Combined Score	Genes
Regulation Of Cell Cycle Checkpoint (GO:1901976)	3/11	0.000117799	0.118742	0	0	41.2687	373.339	ETAA1;CRY1;BRCA1
Regulation Of DNA Damage Checkpoint (GO:2000001)	3/18	0.000555719	0.223693	0	0	22.0022	164.912	ETAA1;CRY1;BRCA1
Positive Regulation Of Protein Localization To Cilium (GO:1903566)	2/5	0.0008177	0.223693	0	0	72.9797	518.814	GSK3B;GAS8
snRNA Metabolic Process (GO:0016073)	3/21	0.000887671	0.223693	0	0	18.3324	128.82	ZCCHC8;INTS6;INTS9
Negative Regulation Of Protein Transport (GO:0051224)	3/25	0.00149437	0.244306	0	0	14.9962	97.5661	ERP29;HMGCR;SERGEF
ER Overload Response (GO:0006983)	2/7	0.00169657	0.244306	0	0	43.7834	279.301	GSK3B;TP53
Regulation Of Protein Localization To Cilium (GO:1903564)	2/7	0.00169657	0.244306	0	0	43.7834	279.301	GSK3B;GAS8
Regulation Of Type B Pancreatic Cell Development (GO:2000074)	2/8	0.0022485	0.283311	0	0	36.4843	222.463	GSK3B;RFX3
Regulation Of Cellular Response To Stress (GO:0080135)	5/107	0.00304205	0.34071	0	0	5.42933	31.4642	GSK3B;ETAA1;CRY1;BRCA1;ACTR8
Biogenic Amine Biosynthetic Process (GO:0042401)	2/11	0.00433764	0.389295	0	0	24.3192	132.307	ASMT;SAT1
Methylguanosine-Cap Decapping (GO:0110156)	2/11	0.00433764	0.389295	0	0	24.3192	132.307	DCPS;PNRC2
Negative Regulation Of Transferase Activity (GO:0051348)	3/37	0.0046587	0.389295	0	0	9.69755	52.0663	CDKN1C;GSK3B;TP53
Receptor-Mediated Endocytosis (GO:0006898)	5/122	0.00531719	0.389295	0	0	4.72966	24.7684	CXCR1;STAB2;AP2S1;WASF1;AP2A2
Negative Regulation Of Protein Secretion (GO:0050709)	3/39	0.00540687	0.389295	0	0	9.15787	47.8049	ERP29;HMGCR;SERGEF
Negative Regulation Of Secretion By Cell (GO:1903531)	3/40	0.00580641	0.390191	0	0	8.90991	45.8753	ERP29;HMGCR;SERGEF
Regulation Of DNA-templated Transcription Elongation (GO:0032784)	3/44	0.00757875	0.421572	0	0	8.03902	39.2498	WDR82;INTS6;INTS9
Negative Regulation Of Gluconeogenesis (GO:0045721)	2/15	0.0080844	0.421572	0	0	16.833	81.0983	MST1;CRY1
Mitochondrial Electron Transport, Cytochrome C To Oxygen (GO:0006123)	2/16	0.00918409	0.421572	0	0	15.6298	73.3083	COX15;COX7A2
Retrograde Vesicle-Mediated Transport, Golgi To Endoplasmic Reticulum (GO:0006890)	3/48	0.00963768	0.421572	0	0	7.32296	33.9937	NBAS;COG3;ATP9B
Positive Regulation Of Cation Transmembrane Transport (GO:1904064)	2/18	0.0115703	0.421572	0	0	13.6747	60.9798	KCNQ1;PIRT
Membrane Repolarization (GO:0086009)	2/18	0.0115703	0.421572	0	0	13.6747	60.9798	KCNQ1;ATP1A2
Spermatid Development (GO:0007286)	3/53	0.0126274	0.421572	0	0	6.589	28.8063	RSPH1;FNDC3A;CCDC62
snRNA Processing (GO:0016180)	2/19	0.0128544	0.421572	0	0	12.8697	56.0354	INTS6;INTS9
Cilium-Dependent Cell Motility (GO:0060285)	2/20	0.0141976	0.421572	0	0	12.1541	51.7118	RFX3;GAS8
Regulation Of Protein Secretion (GO:0050708)	4/102	0.0143894	0.421572	0	0	4.49641	19.0705	ERP29;RFX3;HMGCR;SERGEF
Outer Dynein Arm Assembly (GO:0036158)	2/21	0.0155986	0.421572	0	0	11.5138	47.904	NISCH;DNAL1
Positive Regulation Of Heart Contraction (GO:0045823)	2/21	0.0155986	0.421572	0	0	11.5138	47.904	KCNQ1;ATP1A2
Mitochondrion Organization (GO:0007005)	5/162	0.016772	0.421572	0	0	3.5175	14.3797	TIMM8B;COX7A2;SPATA18;WASF1;TMEM70
DNA-templated Transcription Initiation (GO:0006352)	3/59	0.0168412	0.421572	0	0	5.88125	24.0186	CCNH;TAF1C;TAF13
snRNA 3'-End Processing (GO:0034472)	2/22	0.0170564	0.421572	0	0	10.9376	44.5293	INTS6;INTS9
Negative Regulation Of Extrinsic Apoptotic Signaling Pathway Via Death Domain Receptors (GO:1902042)	2/23	0.0185698	0.421572	0	0	10.4162	41.5213	GSK3B;BRCA1
Entrainment Of Circadian Clock By Photoperiod (GO:0043153)	2/23	0.0185698	0.421572	0	0	10.4162	41.5213	CRY1;TP53
Acylglycerol Catabolic Process (GO:0046464)	2/24	0.0201376	0.421572	0	0	9.94224	38.8261	LYPLA2;PNPLA4
Photoperiodism (GO:0009648)	2/24	0.0201376	0.421572	0	0	9.94224	38.8261	CRY1;TP53
Cellular Response To Xenobiotic Stimulus (GO:0071466)	2/26	0.0234321	0.421572	0	0	9.1128	34.2062	KCNQ1;TP53
Aerobic Electron Transport Chain (GO:0019646)	3/68	0.0244661	0.421572	0	0	5.06462	18.7921	COX15;COX7A2;SDHD
Negative Regulation Of Nucleic Acid-Templated Transcription (GO:1903507)	9/456	0.0248233	0.421572	0	0	2.24138	8.28407	CDKN1C;BAHD1;SETDB2;CRY1;RFX3;BRCA1;RCOR3;CIC;TP53
Peptidyl-Proline Modification (GO:0018208)	2/27	0.0251567	0.421572	0	0	8.74785	32.2151	OGFOD1;PPIB
Clathrin-Dependent Endocytosis (GO:0072583)	2/27	0.0251567	0.421572	0	0	8.74785	32.2151	AP2S1;AP2A2
Mitochondrial ATP Synthesis Coupled Electron Transport (GO:0042775)	3/70	0.0263741	0.421572	0	0	4.91294	17.8603	COX15;COX7A2;SDHD
Modulation Of Chemical Synaptic Transmission (GO:0050804)	4/123	0.0265593	0.421572	0	0	3.69898	13.4213	GSK3B;ATP1A2;CPLX2;DLGAP2
Cardiac Muscle Cell Action Potential (GO:0086001)	2/29	0.0287551	0.421572	0	0	8.09904	28.743	KCNQ1;ATP1A2
Regulation Of Gene Expression (GO:0010468)	17/1127	0.0296693	0.421572	0	0	1.72593	6.07119	GSK3B;ZNF395;SETDB2;MSL2;RFX3;BRCA1;ACTR8;ACVR1B;PUM2;ING5;ZNF407;MTF2;ERP29;FGF20;TRIM49;ANKRA2;TP53
Negative Regulation Of Axon Extension (GO:0030517)	2/30	0.0306268	0.421572	0	0	7.80939	27.2226	SEMA5B;MAG
Negative Regulation Of Carbohydrate Metabolic Process (GO:0045912)	2/30	0.0306268	0.421572	0	0	7.80939	27.2226	MST1;CRY1
Negative Regulation Of Intracellular Steroid Hormone Receptor Signaling Pathway (GO:0033144)	2/31	0.0325455	0.421572	0	0	7.53972	25.8244	CRY1;BRCA1
Regulation Of Extrinsic Apoptotic Signaling Pathway Via Death Domain Receptors (GO:1902041)	2/31	0.0325455	0.421572	0	0	7.53972	25.8244	GSK3B;BRCA1
Regulation Of Gluconeogenesis (GO:0006111)	2/31	0.0325455	0.421572	0	0	7.53972	25.8244	MST1;CRY1
Histone Lysine Methylation (GO:0034968)	2/32	0.0345102	0.421572	0	0	7.28803	24.5351	WDR82;SETDB2
Golgi Vesicle Transport (GO:0048193)	5/197	0.0350794	0.421572	0	0	2.87117	9.61881	NBAS;TRAPPC4;COG3;SCAMP1;ATP9B
Positive Regulation Of Protein Modification By Small Protein Conjugation Or Removal (GO:1903322)	3/79	0.0359161	0.421572	0	0	4.32917	14.4013	GSK3B;CRY1;BRCA1
Negative Regulation Of Small Molecule Metabolic Process (GO:0062014)	2/33	0.0365199	0.421572	0	0	7.05258	23.3433	MST1;CRY1
ncRNA Catabolic Process (GO:0034661)	2/33	0.0365199	0.421572	0	0	7.05258	23.3433	ZCCHC8;WDR82
Negative Regulation Of Cellular Biosynthetic Process (GO:0031327)	4/137	0.0372905	0.421572	0	0	3.30726	10.8776	TRIM3;MST1;CRY1;BRCA1
Inner Mitochondrial Membrane Organization (GO:0007007)	2/34	0.0385737	0.421572	0	0	6.83184	22.2389	TIMM8B;GHITM
Regulation Of Axon Extension (GO:0030516)	2/35	0.0406704	0.421572	0	0	6.62448	21.2133	GSK3B;MAG
Positive Regulation Of Protein Ubiquitination (GO:0031398)	3/84	0.041884	0.421572	0	0	4.06091	12.8846	GSK3B;CRY1;BRCA1
Protein Localization (GO:0008104)	7/351	0.0430451	0.421572	0	0	2.25144	7.08191	ARL4A;BIN3;COG3;ERP29;RABL3;TP53;DNAJC27
Nuclear-Transcribed mRNA Catabolic Process (GO:0000956)	3/85	0.0431338	0.421572	0	0	4.01118	12.6089	NBAS;DCPS;PNRC2
Negative Regulation Of Glucocorticoid Receptor Signaling Pathway (GO:2000323)	1/5	0.0449246	0.421572	0	0	27.2157	84.4439	CRY1
Negative Regulation Of Glycogen Biosynthetic Process (GO:0045719)	1/5	0.0449246	0.421572	0	0	27.2157	84.4439	GSK3B
Regulation Of Glycogen (Starch) Synthase Activity (GO:2000465)	1/5	0.0449246	0.421572	0	0	27.2157	84.4439	GSK3B
RNA Decapping (GO:0110154)	1/5	0.0449246	0.421572	0	0	27.2157	84.4439	DCPS
Negative Regulation Of Nuclear-Transcribed mRNA Catabolic Process, Nonsense-Mediated Decay (GO:2000623)	1/5	0.0449246	0.421572	0	0	27.2157	84.4439	NBAS
Regulation Of Pentose-Phosphate Shunt (GO:0043456)	1/5	0.0449246	0.421572	0	0	27.2157	84.4439	TP53
Regulation Of Post-Transcriptional Gene Silencing By RNA (GO:1900368)	1/5	0.0449246	0.421572	0	0	27.2157	84.4439	PUM2
Pericardium Morphogenesis (GO:0003344)	1/5	0.0449246	0.421572	0	0	27.2157	84.4439	FLRT3
Regulation Of Thymocyte Apoptotic Process (GO:0070243)	1/5	0.0449246	0.421572	0	0	27.2157	84.4439	TP53
Heme Transport (GO:0015886)	1/5	0.0449246	0.421572	0	0	27.2157	84.4439	SLC48A1
Iron Coordination Entity Transport (GO:1901678)	1/5	0.0449246	0.421572	0	0	27.2157	84.4439	SLC48A1
Mitochondrial Protein Catabolic Process (GO:0035694)	1/5	0.0449246	0.421572	0	0	27.2157	84.4439	SPATA18
Axonemal Dynein Complex Assembly (GO:0070286)	2/37	0.0449894	0.421572	0	0	6.2453	19.3687	NISCH;DNAL1
Regulation Of Insulin Secretion (GO:0050796)	3/87	0.0456889	0.421572	0	0	3.91528	12.0822	CAPN10;NNAT;RFX3
RNA 3'-End Processing (GO:0031123)	2/38	0.0472096	0.421572	0	0	6.07152	18.5373	INTS6;INTS9
Regulation Of Vesicle-Mediated Transport (GO:0060627)	3/89	0.0483175	0.421572	0	0	3.82384	11.5861	MBTPS1;AP2S1;CPLX2
Sensory Perception Of Mechanical Stimulus (GO:0050954)	3/89	0.0483175	0.421572	0	0	3.82384	11.5861	TIMM8B;MYO3B;KCNQ1
Neuron Projection Extension (GO:1990138)	2/39	0.0494692	0.421572	0	0	5.90712	17.7592	SEMA5B;FLRT3
Fibroblast Growth Factor Receptor Signaling Pathway (GO:0008543)	2/39	0.0494692	0.421572	0	0	5.90712	17.7592	FLRT3;FGF20
Positive Regulation Of Pattern Recognition Receptor Signaling Pathway (GO:0062208)	2/39	0.0494692	0.421572	0	0	5.90712	17.7592	TRIM3;PUM2
Histone H4 Acetylation (GO:0043967)	2/39	0.0494692	0.421572	0	0	5.90712	17.7592	ING5;MSL2
